# Supplementary material for: Increasing mortality in the United States from cholangiocarcinoma: an analysis of the National Center for Health Statistics Database
Source: BMC Gastroenterol. 2016 Sep 21;16:117. doi: 10.1186/s12876-016-0527-z (PMC5031355; doi:10.1186/s12876-016-0527-z)
Supplement: Additional file 1: — CCA Mortality Rate by Year among Asians; raw data file with query terms. (TXT 6 kb) [file 12876_2016_527_MOESM1_ESM.txt]

"Notes"	"Year"	"Year Code"	Deaths	Population	Crude Rate	Age Adjusted Rate	Age Adjusted Rate Lower 95% Confidence Interval	Age Adjusted Rate Upper 95% Confidence Interval	Age Adjusted Rate Standard Error
	"1999"	"1999"	135	7092969	1.9	3.0	2.5	3.6	0.3
	"2000"	"2000"	142	7391410	1.9	3.0	2.5	3.5	0.3
	"2001"	"2001"	173	7855011	2.2	3.4	2.8	3.9	0.3
	"2002"	"2002"	197	8222363	2.4	3.6	3.1	4.2	0.3
	"2003"	"2003"	196	8579035	2.3	3.3	2.8	3.8	0.2
	"2004"	"2004"	196	8942778	2.2	3.2	2.7	3.6	0.2
	"2005"	"2005"	227	9328048	2.4	3.6	3.1	4.0	0.2
	"2006"	"2006"	210	9719864	2.2	3.1	2.7	3.6	0.2
	"2007"	"2007"	228	10096068	2.3	3.1	2.7	3.5	0.2
	"2008"	"2008"	263	10463752	2.5	3.5	3.0	3.9	0.2
	"2009"	"2009"	253	10818858	2.3	3.1	2.7	3.5	0.2
	"2010"	"2010"	284	11081858	2.6	3.4	3.0	3.8	0.2
	"2011"	"2011"	342	11487649	3.0	3.9	3.4	4.3	0.2
	"2012"	"2012"	356	11957067	3.0	3.7	3.3	4.1	0.2
	"2013"	"2013"	392	12393325	3.2	3.8	3.4	4.2	0.2
	"2014"	"2014"	423	12983844	3.3	3.9	3.5	4.2	0.2
"Total"			4017	158413899	2.5	3.5	3.3	3.6	0.1
"---"
"Dataset: Underlying Cause of Death, 1999-2014"
"Query Parameters:"
"Title: cholangiocacinoma mortality by year among asians"
"2013 Urbanization: All"
"Autopsy: All"
"Gender: All"
"Hispanic Origin: All"
"ICD-10 Codes: C22.1 (Intrahepatic bile duct carcinoma - Malignant neoplasms), C24.0 (Extrahepatic bile duct - Malignant"
"neoplasms), C24.8 (Overlapping lesion of biliary tract - Malignant neoplasms), C24.9 (Biliary tract, unspecified - Malignant"
"neoplasms)"
"Place of Death: All"
"Race: Asian or Pacific Islander"
"States: All"
"Ten-Year Age Groups: 25-34 years, 35-44 years, 45-54 years, 55-64 years, 65-74 years, 75-84 years, 85+ years"
"Weekday: All"
"Year/Month: All"
"Group By: Year"
"Show Totals: True"
"Show Zero Values: False"
"Show Suppressed: False"
"Standard Population: 2000 U.S. Std. Population"
"Calculate Rates Per: 100,000"
"Rate Options: Default intercensal populations for years 2001-2009 (except Infant Age Groups)"
"---"
"Help: See http://wonder.cdc.gov/wonder/help/ucd.html for more information."
"---"
"Query Date: Apr 29, 2016 1:46:20 PM"
"---"
"Suggested Citation: Centers for Disease Control and Prevention, National Center for Health Statistics. Underlying Cause of Death"
"1999-2014 on CDC WONDER Online Database, released 2015. Data are from the Multiple Cause of Death Files, 1999-2014, as compiled"
"from data provided by the 57 vital statistics jurisdictions through the Vital Statistics Cooperative Program. Accessed at"
"http://wonder.cdc.gov/ucd-icd10.html on Apr 29, 2016 1:46:20 PM"
"---"
Caveats:
"1. Circumstances in Georgia for the years 2008 and 2009 have resulted in unusually high death counts for the ICD-10 cause of"
"death code R99, ""Other ill-defined and unspecified causes of mortality."" Caution should be used in interpreting these data."
"More information: http://wonder.cdc.gov/wonder/help/ucd.html#Georgia-Reporting-Anomalies."
"2. Circumstances in New Jersey for the year 2009 have resulted in unusually high death counts for the ICD-10 cause of death code"
"R99, ""Other ill-defined and unspecified causes of mortality"" and therefore unusually low death counts in other ICD-10 codes,"
"most notably R95, ""Sudden Infant Death Syndrome"" and X40-X49, ""Unintentional poisoning."" Caution should be used in"
"interpreting these data. More information: http://wonder.cdc.gov/wonder/help/ucd.html#New-Jersey-Reporting-Anomalies."
"3. Circumstances in California resulted in unusually high death counts for the ICD-10 cause of death code R99, ""Other"
"ill-defined and unspecified causes of mortality"" for deaths occurring in years 2000 and 2001. Caution should be used in"
"interpreting these data. More information: http://wonder.cdc.gov/wonder/help/ucd.html#California-Reporting-Anomalies."
"4. The populations used to calculate standard age-adjusted rates are documented here: More information:"
"http://wonder.cdc.gov/wonder/help/ucd.html#2000 Standard Population."
"5. The method used to calculate age-adjusted rates is documented here: More information:"
"http://wonder.cdc.gov/wonder/help/ucd.html#Age-Adjusted Rates."
"6. Deaths of persons with Age ""Not Stated"" are included in ""All"" counts and rates, but are not distributed among age groups,"
"so are not included in age-specific counts, age-specific rates or in any age-adjusted rates. More information:"
"http://wonder.cdc.gov/wonder/help/ucd.html#Not Stated."
"7. Information included on the death certificate about the race and Hispanic ethnicity of the decedent is reported by the"
"funeral director as provided by an informant, often the surviving next of kin, or, in the absence of an informant, on the basis"
"of observation. Race and ethnicity information from the census is by self-report. To the extent that race and Hispanic origin"
"are inconsistent between these two data sources, death rates will be biased. More information:"
"http://wonder.cdc.gov/wonder/help/ucd.html#Racial Differences."
"8. The method used to calculate 95% confidence intervals is documented here: More information:"
"http://wonder.cdc.gov/wonder/help/ucd.html#Confidence-Intervals."
"9. The method used to calculate standard errors is documented here: More information:"
"http://wonder.cdc.gov/wonder/help/ucd.html#Standard-Errors."
"10. The population figures for year 2014 are bridged-race estimates of the July 1 resident population, from the Vintage 2014"
"postcensal series released by NCHS on June 30, 2015. The population figures for year 2013 are bridged-race estimates of the July"
"1 resident population, from the Vintage 2013 postcensal series released by NCHS on June 26, 2014. The population figures for"
"year 2012 are bridged-race estimates of the July 1 resident population, from the Vintage 2012 postcensal series released by NCHS"
"on June 13, 2013. The population figures for year 2011 are bridged-race estimates of the July 1 resident population, from the"
"Vintage 2011 postcensal series released by NCHS on July 18, 2012. Population figures for 2010 are April 1 Census counts. The"
"population figures for years 2001 - 2009 are bridged-race estimates of the July 1 resident population, from the revised"
"intercensal county-level 2000 - 2009 series released by NCHS on October 26, 2012. Population figures for 2000 are April 1 Census"
"counts. Population figures for 1999 are from the 1990-1999 intercensal series of July 1 estimates. Population figures for the"
"infant age groups are the number of live births. <br/><b>Note:</b> Rates and population figures for years 2001 - 2009 differ"
"slightly from previously published reports, due to use of the population estimates which were available at the time of release."
"11. Changes to cause of death classification affect reporting trends. More information:"
"http://wonder.cdc.gov/wonder/help/ucd.html#ICD-10 Changes."
