# Supplementary material for: Increasing mortality in the United States from cholangiocarcinoma: an analysis of the National Center for Health Statistics Database
Source: BMC Gastroenterol. 2016 Sep 21;16:117. doi: 10.1186/s12876-016-0527-z (PMC5031355; doi:10.1186/s12876-016-0527-z)
Supplement: Additional file 4: — Excel Spreadsheet raw data used to generate Figure 1. (XLSX 52 kb) [file 12876_2016_527_MOESM4_ESM.xlsx]

## Sheet: Sheet1
Year	Deaths	Population	Crude Rate Per 100,000	Figure 1: Time Trend in Age Adjusted Cholangiocarcinoma Mortality	Intrahepatic	Extrahepatic
1999	2552	180408769	1.4	2.2	1.4	0.8
2000	2721	181984640	1.5	2.4	1.5	0.8
2001	2859	184305128	1.6	2.3	1.6	0.8
2002	2998	186208028	1.6	2.3	1.6	0.7
2003	3280	188090429	1.7	2.4	1.7	0.7
2004	3485	190205384	1.8	2.5	1.8	0.7
2005	3527	192551384	1.8	2.5	1.8	0.7
2006	3691	195551384	1.9	2.5	1.8	0.6
2007	2850	197403777	2	2.5	1.9	0.6
2008	4035	199795090	2	2.5	1.9	0.6
2009	4386	202107016	2.2	2.7	2.1	0.6
2010	4760	203891983	2.3	2.9	2.2	0.6
2011	4974	206592936	2.4	2.9	2.2	0.6
2012				2.9	2.4	0.6
2013					2.4	0.6
2014					2.4	0.6
