# Supplementary material for: Increasing mortality in the United States from cholangiocarcinoma: an analysis of the National Center for Health Statistics Database
Source: BMC Gastroenterol. 2016 Sep 21;16:117. doi: 10.1186/s12876-016-0527-z (PMC5031355; doi:10.1186/s12876-016-0527-z)
Supplement: Additional file 5: — Excel Spreadsheet raw data used to generate Figure 2. (XLS 35 kb) [file 12876_2016_527_MOESM5_ESM.xls]

## Sheet: Fig 2 mortality rate by gender 
Notes	Gender	Gender Code	Ten-Year Age Groups	Ten-Year Age Groups Code	Deaths	Population	Crude Rate
	Female	F	25-34 years	25-34	189	321970833	0.1
	Female	F	35-44 years	35-44	891	343850190	0.3
	Female	F	45-54 years	45-54	3270	343795651	1
	Female	F	55-64 years	55-64	7192	266855119	2.7
	Female	F	65-74 years	65-74	10420	177829129	5.9
	Female	F	75-84 years	75-84	12908	122313210	10.6
	Female	F	85+ years	85+	8319	55127583	15.1
Total	Female	F			43189	1631741715	2.6
	Male	M	25-34 years	25-34	223	326253778	0.1
	Male	M	35-44 years	35-44	961	340428565	0.3
	Male	M	45-54 years	45-54	3806	332558043	1.1
	Male	M	55-64 years	55-64	8523	248108257	3.4
	Male	M	65-74 years	65-74	11635	152239772	7.6
	Male	M	75-84 years	75-84	11809	85512171	13.8
	Male	M	85+ years	85+	5102	25442253	20.1
Total	Male	M			42059	1510542839	2.8
Total					85248	3142284554	2.7
---
Dataset: Underlying Cause of Death, 1999-2014
Query Parameters:
Title: Fig 2 mortality rate by gender and age
2013 Urbanization: All
Autopsy: All
Gender: All
Hispanic Origin: All
ICD-10 Codes: C22.1 (Intrahepatic bile duct carcinoma - Malignant neoplasms), C24.0 (Extrahepatic bile duct - Malignant
neoplasms), C24.8 (Overlapping lesion of biliary tract - Malignant neoplasms), C24.9 (Biliary tract, unspecified - Malignant
neoplasms)
Place of Death: All
Race: All
States: All
Ten-Year Age Groups: 25-34 years, 35-44 years, 45-54 years, 55-64 years, 65-74 years, 75-84 years, 85+ years
Weekday: All
Year/Month: All
Group By: Gender, Ten-Year Age Groups
Show Totals: True
Show Zero Values: False
Show Suppressed: False
Calculate Rates Per: 100,000
Rate Options: Default intercensal populations for years 2001-2009 (except Infant Age Groups)
---
Help: See http://wonder.cdc.gov/wonder/help/ucd.html for more information.
---
Query Date: Jun 27, 2016 10:20:24 PM
---
Suggested Citation: Centers for Disease Control and Prevention, National Center for Health Statistics. Underlying Cause of Death
1999-2014 on CDC WONDER Online Database, released 2015. Data are from the Multiple Cause of Death Files, 1999-2014, as compiled
from data provided by the 57 vital statistics jurisdictions through the Vital Statistics Cooperative Program. Accessed at
http://wonder.cdc.gov/ucd-icd10.html on Jun 27, 2016 10:20:24 PM
---
Caveats:
1. Circumstances in Georgia for the years 2008 and 2009 have resulted in unusually high death counts for the ICD-10 cause of
death code R99, "Other ill-defined and unspecified causes of mortality." Caution should be used in interpreting these data.
More information: http://wonder.cdc.gov/wonder/help/ucd.html#Georgia-Reporting-Anomalies.
2. Circumstances in New Jersey for the year 2009 have resulted in unusually high death counts for the ICD-10 cause of death code
R99, "Other ill-defined and unspecified causes of mortality" and therefore unusually low death counts in other ICD-10 codes,
most notably R95, "Sudden Infant Death Syndrome" and X40-X49, "Unintentional poisoning." Caution should be used in
interpreting these data. More information: http://wonder.cdc.gov/wonder/help/ucd.html#New-Jersey-Reporting-Anomalies.
3. Circumstances in California resulted in unusually high death counts for the ICD-10 cause of death code R99, "Other
ill-defined and unspecified causes of mortality" for deaths occurring in years 2000 and 2001. Caution should be used in
interpreting these data. More information: http://wonder.cdc.gov/wonder/help/ucd.html#California-Reporting-Anomalies.
4. Deaths of persons with Age "Not Stated" are included in "All" counts and rates, but are not distributed among age groups,
so are not included in age-specific counts, age-specific rates or in any age-adjusted rates. More information:
http://wonder.cdc.gov/wonder/help/ucd.html#Not Stated.
5. The population figures for year 2014 are bridged-race estimates of the July 1 resident population, from the Vintage 2014
postcensal series released by NCHS on June 30, 2015. The population figures for year 2013 are bridged-race estimates of the July
1 resident population, from the Vintage 2013 postcensal series released by NCHS on June 26, 2014. The population figures for
year 2012 are bridged-race estimates of the July 1 resident population, from the Vintage 2012 postcensal series released by NCHS
on June 13, 2013. The population figures for year 2011 are bridged-race estimates of the July 1 resident population, from the
Vintage 2011 postcensal series released by NCHS on July 18, 2012. Population figures for 2010 are April 1 Census counts. The
population figures for years 2001 - 2009 are bridged-race estimates of the July 1 resident population, from the revised
intercensal county-level 2000 - 2009 series released by NCHS on October 26, 2012. Population figures for 2000 are April 1 Census
counts. Population figures for 1999 are from the 1990-1999 intercensal series of July 1 estimates. Population figures for the
infant age groups are the number of live births. <br/><b>Note:</b> Rates and population figures for years 2001 - 2009 differ
slightly from previously published reports, due to use of the population estimates which were available at the time of release.
6. Changes to cause of death classification affect reporting trends. More information:
http://wonder.cdc.gov/wonder/help/ucd.html#ICD-10 Changes.
gender	Ten-Year Age Groups	ag	death	pop
1	25-34 years	25	189	321970833
1	35-44 years	35	891	343850190
1	45-54 years	45	3270	343795651
1	55-64 years	55	7192	266855119
1	65-74 years	65	10420	177829129
1	75-84 years	75	12908	122313210
1	85+ years	85	8319	55127583
0	25-34 years	25	223	326253778
0	35-44 years	35	961	340428565
0	45-54 years	45	3806	332558043
0	55-64 years	55	8523	248108257
0	65-74 years	65	11635	152239772
0	75-84 years	75	11809	85512171
0	85+ years	85	5102	25442253
