# Supplementary material for: Increasing mortality in the United States from cholangiocarcinoma: an analysis of the National Center for Health Statistics Database
Source: BMC Gastroenterol. 2016 Sep 21;16:117. doi: 10.1186/s12876-016-0527-z (PMC5031355; doi:10.1186/s12876-016-0527-z)
Supplement: Additional file 6: — Excel Spreadsheet raw data used to generate Figure 3. (XLSX 42 kb) [file 12876_2016_527_MOESM6_ESM.xlsx]

## Sheet: Sheet1
	Year	Black	Hispanic	Asian	Non-hispanic white
	2004	2	2.8	3.2	2.5
	2005	2.3	3	3.6	2.4
	2006	2.1	2.8	3.1	2.5
	2007	2.2	2.8	3.1	2.5
	2008	2.3	2.8	3.5	2.5
	2009	2.3	3	3.1	2.6
	2010	2.6	3.1	3.4	2.8
	2011	2.7	2.9	3.9	2.9
	2012	2.5	3.2	3.7	2.9
	2013	2.7	3.2	3.8	3
	2014	2.9	3.3	3.9	3
				2004	2005	2006	2007	2008	2009	2010	2011	2012	2013	2014
			Black	2	2.3	2.1	2.2	2.3	2.3	2.6	2.7	2.5	2.7	2.9		#N/A
			Native American	3.7	2.5	2.7	2.9	2.3	2.9	3.3	2.2	2	2.7	2.1
			Asian	3.2	3.6	3.1	3.1	3.5	3.1	3.4	3.9	3.7	3.8	3.9
			White	2.5	2.5	2.5	2.5	2.5	2.7	2.8	2.9	2.9	3	3
		AA	Native Am	Asian	white
		0.0781818	-0.0881818	0.0690909	0.0618182
		0.0781818
