# Supplementary material for: Increasing mortality in the United States from cholangiocarcinoma: an analysis of the National Center for Health Statistics Database
Source: BMC Gastroenterol. 2016 Sep 21;16:117. doi: 10.1186/s12876-016-0527-z (PMC5031355; doi:10.1186/s12876-016-0527-z)
Supplement: Additional file 7: — Excel Spreadsheet raw data used to generate Figure 4. (XLSX 12 kb) [file 12876_2016_527_MOESM7_ESM.xlsx]

## Sheet: Sheet1
Hispanics
Year	adj rate	LN of adj rate
2004	2.8	1.02962
2005	3	1.09861
2006	2.8	1.02962
2007	2.8	1.02962
2008	2.8	1.02962
2009	3	1.09861
2010	3.1	1.1314
2011	2.9	1.06471
2012	3.2	1.16315
2013	3.2	1.16315
2014	3.3	1.19392
		0.0150203
	EAPC	increase 0.02% per year
		1.01513
		1
Non-Hispanics
Year	adj rate	LN of adj rate
2004	2.6	0.955511
2005	2.6	0.955511
2006	2.7	0.993252
2007	2.7	0.993252
2008	2.8	1.02962
2009	2.9	1.06471
2010	3.2	1.16315
2011	3.3	1.19392
2012	3.4	1.22378
2013	3.5	1.25276
2014	3.6	1.28093
		0.0367506
	EAPC	increase 0.04% per year
		1.03743
		1
